# Supplementary material for: Genome-Wide Association Analysis and Genetic Parameters for Feed Efficiency and Related Traits in Yorkshire and Duroc Pigs
Source: Animals (Basel). 2022 Jul 26;12(15):1902. doi: 10.3390/ani12151902 (PMC9329986; doi:10.3390/ani12151902)
Supplement: Supplementary file 1 [file animals-12-01902-s001.zip]

Archive with 1 entries (1 files):
- animals-1762235-supplementary.pdf
